# Supplementary material for: The relationship between socioeconomic status, medical accessibility, hope and psychological resilience of caregivers of children with chronic kidney disease in China: structural equation model
Source: BMC Psychol. 2024 Aug 28;12:457. doi: 10.1186/s40359-024-01901-8 (PMC11360847; doi:10.1186/s40359-024-01901-8)
Supplement: Supplementary file 1 — Supplementary Material 1. Additional file. Supplementary Tables 1- Demographic characteristic and univariate analysis results of caregivers for CKD children (.xlsx). [file 40359_2024_1901_MOESM1_ESM.xlsx]

## Sheet: Sheet1
Supplementary Table 1 Demographic characteristic and univariate analysis results of caregivers for CKD children
Variable		N=247,(%)	CD-RISC M(QL, QU)				HHI M(QL, QU)
			Optimism	Strength	Tenacity	Total score	Positive attitude	Intimacy	Positive action	Total score
Region	Chongqing	101(40.89)	7(6,9)	18(16,22)	27(22,32)	51（44,63）	12(12,14)*	12(11,13)	12(12,14)△	37(35,40)
	Sichuan	94(38.06)	7(5,8)	18.5(14,22)	25(20,32)	51(38,61)	12(11,13)	12(11,13)	12(12,13)	36(35,39)
	Others	52(21.05)	6(5,8)	17(13.5,21)	24.5(17,31)	48(37.5,59)	12(11,12.5)	12(11,13)	12(12,13)	36(34,38)
Gender	Girl	96(38.87)	7(5,8)	18(15,21)	25(20,30.5)	50.5(39,59)	12(11.5,13)	12(11,13)	12(12,13)	36(35,39)
	Boy	151(61.13)	7(5,8)	18(14,22)	27(21,32)	51(40,62)	12(11,13)	12(11,13)	12(12,14)	36(35,40)
Age of CKD children	<3 years old	12(4.85)	6(5,7)	17(14,19)	27(21,30)	50(44,55)	12(11,13)	12(10,12)	12(12,13)	36(34,38)*
	3-6 years old	45(18.22)	7(5,9)	17(13,21)	24(20,31)	48(39,63)	12(11,13)	12(11,12)	12(12,13)	35(34,38)
	6-12 years old	114(46.15)	7(5,8)	18(15,21)	25(20,32)	50(39,60)	12(11,13)	12(11,13)	12(12,13)	36(35,38)
	12-18 years old	76(30.77)	7(5,8.5)	19(15,23)	28(23,34.5)	53(41.5,64)	13(11.5,14)	12(12,13.5)	13(12,14)	38.5(35,41.5)
Occupational stability of caregivers	Civil servants	31(12.55)	9(7,10)***	23(21,26)***	35(31,40)***	64(61,75)***	14(13,15)***	13(12,16)***	13(12,14)	40(37,45)***
	Enterprise employees	43(17.41)	7(6,9)	19(17,21)	26(22,32)	53(44,60)	12(12,13)	12(11,13)	12(12,13)	36(34,38)
	Freelancers	83(33.6)	7(6,8)	18(15,21)	27(23,32)	51(45,60)	12(11,13)	12(11,13)	12(12,13)	36(35,40)
	Farmers	87(35.22)	6(4,7)	16(12,19)	21(17,28)	41(34,53)	12(11,13)	12(11,13)	12(12,13)	36(34,39)
	Unemployed	3(1.21)	6(4,7)	12(10,17)	20(19,32)	36(36,55)	13(11,13)	13(11,15)	14(12,14)	36(34,38)
Educational background	Bachelor's degree or above	26(10.53)	10(8,10)***	23(21,26)***	33(30,39)***	65(59,75)***	14(12,16)***	12(12,15)	12(12,14)	38.5(35,45)***
	Junior college	34(13.77)	7.5(6,9)	20(17,23)	30.5(25,36)	58.5(51,67)	13(12,14)	12(11,13)	12.5(12,13)	37(35,40)
	High school	60(24.29)	7(6,8)	19(16,22)	26(20,31.5)	51.5(43,59)	12(11,13)	12(11,13)	12(12,13)	36(35,39.5)
	Junior high school or below	127(51.42)	6(4,8)	16(13,20)	24(19,28)	45(37,55)	12(11,13)	12(11,13)	12(12,13)	36(34,39)
Annual household income (RMB)	＞150000	8(3.24)	10(8,13.5)***	27(24,29)***	37.5(31.5,42)***	72.5(65,82.5)***	14(13.5,15.5)***	12.5(12,15.5)	13(12,15.5)	40.5(38.5,45)***
	80000-150000	40(16.19)	8(6.5,9)	22(19,23.5)	32(26.5,36.5)	62(52.5,69.5)	13(12,14.5)	12(12,13.5)	12(12,14)	37(35,42)
	30000-80000	88(35.63)	7(6,8)	18(15,21.5)	27(20.5,31)	51.5(41.5,62)	12(12,13)	12(11,13)	12(12,13)	37(35,39)
	<30000	111(44.94)	6(4,7)	16(12,20)	23(19,28)	45(36,54)	12(11,13)	12(11,13)	12(12,13)	36(34,39)
Diagnosis	Primary nephrotic syndrome	82(33.2)	7(5,9)	18(16,22)*	26(20,33)	50.5(40,63)***	12(11,13)*	12(11,13)	12(12,14)	37(35,39)***
	Refractory nephrotic syndrome	44(17.81)	6(5,7.5)	17(14,21)	26(21,30)	48(40,56)	12(11,13)	12(11,12.5)	12(11,13)	35(33.5,39)
	IgA nephropathy	25(10.12)	6(4,9)	20(17,24)	30(22,35)	57(45,65)	12(12,14)	12(12,13)	12(12,14)	38(35,42)
	Allergic purpura nephritis	55(22.27)	7(5,8)	19(14,23)	26(20,32)	52(40,63)	12(12,14)	12(12,13)	12(12,13)	37(35,40)
	Systemic lupus erythematosus	27(10.93)	7(4,8)	16(11,19)	23(19,29)	43(34,55)	12(11,13)	12(10,13)	12(11,13)	36(34,38)
	End-stage renal disease	14(5.67)	8(5,10)	20(14,22)	29(18,32)	54.5(39,64)	12.5(11,15)	12(11,14)	13(12,14)	37.5(34,45)
Duration of illness	3-6 months	37(14.98)	7(5,9)	18(16,22)	29(21,33)	55(40,62)	12(12,13)	12(12,13)	13(12,14)	37(35,40)
	6-12 months	24(9.72)	7(6,9)	19(16,20.5)	27(22.5,30.5)	53.5(45,56)	12(11,13)	12(11,13)	12(12,12)	36(34,37)
	1-3 years	109(44.13)	7(5,8)	18(15,21)	26(20,31)	50(39,61)	12(11,13)	12(11,13)	12(12,13)	36(35,39)
	＞3 years	77(31.17)	7(5,8)	18(14,22)	26(20,32)	50(39,62)	12(12,14)	12(11,13)	13(12,14)	37(35,41)
Delayed treatment duration	Undelayed	4(1.62)	9.5(8,12.5)***	24(21.5,27.5)***	34(30,42.5)***	67.5(60.5,81.5)***	15.5(13.5,16)***	16(14,16)***	14(12.5,15)***	45.5(40.5,46.5)***
	2-4 weeks	65(26.32)	8(7,10)	22(19,25)	32(27,38)	63(54,73)	13(12,15)	13(12,14)	13(12,14)	39(36,42)
	1-2 months	138(55.87)	6(5,8)	17(14,20)	25(20,30)	49(39,58)	12(11,13)	12(11,13)	12(12,13)	36(35,39)
	＞2 months	40(16.19)	6(3.5,7)	15(10,17.5)	20.5(17,26.5)	40.5(31.5,50)	11(11,12)	11(10,12)	12(11,13)	34(33,36.5)
Traffic pressure	Private car	109(44.13)	8(6,9)***	21(18,23)***	31(26,37)***	60(52,69)***	13(12,15)***	12(12,14)***	13(12,14)***	38(36,42)***
	Public transportation	138(55.87)	6(4,7)	16(12,19)	22(18,27)	44.5(36,52)	12(11,12)	12(11,12)	12(12,13)	35(34,38)
Daily online consultation	＞60 minutes	34(13.77)	9(8,10)***	23.5(21,27)***	37.5(31,40)***	69(62,78)***	14.5(12,16)***	14.5(12,16)***	14(12,15)***	43.5(38,46)***
	30-60 minutes	106(42.91)	7(6,9)	19(17,22)	27.5(23,33)	54(45,61)	12(12,13)	12(12,13)	12(12,13)	37(35,40)
	15-30 minutes	86(34.82)	6(4,7)	16(13,20)	22(19,27)	44(37,53)	12(11,12)	12(11,12)	12(12,13)	35.5(34,38)
	＜15 minutes	21(8.5)	6(3,7)	14(10,16)	20(15,23)	39(29,46)	12(11,13)	11(10,13)	12(11,13)	35(32,37)
Feeling life stress	No	186(75.3)	7(5,9)*	19(15,22)*	27(21,33)*	52(41,63)***	12(12,14)*	12(11,13)*	12(12,14)△	37(35,40)***
	Yes	61(24.7)	6(4,8)	16(13,20)	24(19,30)	46(35,58)	12(11,13)	12(11,12)	12(12,13)	36(34,38)
Note：△0.05<P<0.1, *P<0.05, ***P<0.01, CD-RISC Connor Davidson Resilience Scale, HHI Herth Hope Index
